# Supplementary material for: Synthetic cADPR analogues may form only one of two possible conformational diastereoisomers
Source: Sci Rep. 2018 Oct 15;8:15268. doi: 10.1038/s41598-018-33484-x (PMC6189198; doi:10.1038/s41598-018-33484-x)
Supplement: Supplementary file 2 — Modelling Files [file 41598_2018_33484_MOESM2_ESM.zip]

Archive with 18 entries (17 files):
- SI modelling files large/Conformers of cIDPR - modelling files/
- SI modelling files large/Conformers of cIDPR - modelling files/SI File 1 - N1cADPR_A_Dyn1298.pse
- SI modelling files large/Conformers of cIDPR - modelling files/SI file 10 - 8BrN1cADPR_B_Dyn1298.pse
- SI modelling files large/Conformers of cIDPR - modelling files/SI file 11 - 6-ThioN1cIDPR_B_Dyn1298.pse
- SI modelling files large/Conformers of cIDPR - modelling files/SI file 12 - 8NH2N1cADPR_B_Dyn1298.pse
- SI modelling files large/Conformers of cIDPR - modelling files/SI File 13 - Distances.pse
- SI modelling files large/Conformers of cIDPR - modelling files/SI file 14 - N1butylcADPR_A_Dyn1298.pse
- SI modelling files large/Conformers of cIDPR - modelling files/SI file 15 - N1butylcADPR_B_Dyn1298.pse
- SI modelling files large/Conformers of cIDPR - modelling files/SI file 16 - N9butylcADPR_A_Dyn1298.pse
- SI modelling files large/Conformers of cIDPR - modelling files/SI file 17 - N9butylcADPR_B_Dyn1298.pse
- SI modelling files large/Conformers of cIDPR - modelling files/SI file 2 - N1cADPR_A_Dyn4298_10.pse
- SI modelling files large/Conformers of cIDPR - modelling files/SI file 3 - N1cADPR_A_Dyn298.pse
- SI modelling files large/Conformers of cIDPR - modelling files/SI file 4 - N1cIDPR_A_Dyn1298.pse
- SI modelling files large/Conformers of cIDPR - modelling files/SI file 5 - 8BrN1cADPR_A_Dyn1298.pse
- SI modelling files large/Conformers of cIDPR - modelling files/SI file 6 - 6-ThioN1cIDPR_A_Dyn1298.pse
- SI modelling files large/Conformers of cIDPR - modelling files/SI file 7 - 8NH2N1cADPR_A_Dyn1298.pse
- SI modelling files large/Conformers of cIDPR - modelling files/SI file 8 - N1cADPR_B_Dyn1298.pse
- SI modelling files large/Conformers of cIDPR - modelling files/SI file 9 - N1cIDPR_B_Dyn1298.pse
